# Supplementary material for: Interactions between Major Bioactive Polyphenols of Sugarcane Top: Effects on Human Neural Stem Cell Differentiation and Astrocytic Maturation
Source: Int J Mol Sci. 2022 Dec 1;23(23):15120. doi: 10.3390/ijms232315120 (PMC9738893; doi:10.3390/ijms232315120)
Supplement: Supplementary file 1 [file ijms-23-15120-s001.zip]

Archive with 1 entries (1 files):
- Supplemental figures_revised.pptx
